# Supplementary material for: Online Testing Yields the Same Results as Lab Testing: A Validation Study With the False Belief Task
Source: Front Psychol. 2021 Oct 13;12:703238. doi: 10.3389/fpsyg.2021.703238 (PMC8548716; doi:10.3389/fpsyg.2021.703238)
Supplement: Supplementary file 2 [file Data_Sheet_1.CSV]

	Code	Gender	age_months	Alter_Jahre	setting	fb1	fb2
1	01PK46	m	46	3-year-olds	in_person	0	1
2	02JK54	f	54	4-year-olds	in_person	1	1
3	03CM52	f	52	4-year-olds	in_person	1	1
4	04LM56	m	56	4-year-olds	in_person	1	1
5	05JK39	m	39	3-year-olds	in_person	0	0
6	06AH42	m	42	3-year-olds	in_person	1	1
7	07HF55	m	55	4-year-olds	in_person	1	1
8	08SJ41	m	41	3-year-olds	in_person	1	1
9	09LA55	m	55	4-year-olds	in_person	1	1
10	10TF58	m	58	4-year-olds	in_person	1	1
11	11MG51	f	51	4-year-olds	in_person	1	1
12	12MJ44	f	44	3-year-olds	in_person	1	1
13	13MR42	f	42	3-year-olds	in_person	1	1
14	14JH57	f	57	4-year-olds	in_person	1	1
15	15MK54	f	54	4-year-olds	in_person	1	0
16	16JL46	f	46	3-year-olds	in_person	1	1
17	17MK43	f	43	3-year-olds	in_person	1	1
18	18ML37	f	37	3-year-olds	in_person	0	0
19	19MK53	f	53	4-year-olds	in_person	0	0
20	20AV48	f	48	4-year-olds	in_person	1	1
21	21KB57	m	57	4-year-olds	in_person	1	1
22	22CH50	f	50	4-year-olds	in_person	1	1
23	23EM38	m	38	3-year-olds	in_person	0	0
24	24MM55	f	55	4-year-olds	in_person	1	1
25	25JS43	f	43	3-year-olds	in_person	1	1
26	26IR41	f	41	3-year-olds	in_person	0	0
27	27JM42	m	42	3-year-olds	in_person	0	0
28	28AP43	f	43	3-year-olds	in_person	1	1
29	29PS39	m	39	3-year-olds	in_person	0	0
30	30JA42	m	42	3-year-olds	in_person	1	1
31	31OK38	m	38	3-year-olds	in_person	1	0
32	32JS40	m	40	3-year-olds	in_person	1	1
33	34MT37	m	37	3-year-olds	in_person	0	0
34	35RS42	m	42	3-year-olds	in_person	1	0
35	36MW41	m	41	3-year-olds	in_person	1	1
36	37EL38	f	38	3-year-olds	in_person	0	0
37	38EV41	f	41	3-year-olds	in_person	0	0
38	39FH38	m	38	3-year-olds	in_person	0	0
39	40GM41	f	41	3-year-olds	in_person	0	0
40	41KS38	m	38	3-year-olds	in_person	1	1
41	42TB42	f	42	3-year-olds	in_person	0	1
42	43JM38	m	38	3-year-olds	in_person	0	0
43	44AW37	f	37	3-year-olds	in_person	1	0
44	45PB39	f	39	3-year-olds	in_person	1	1
45	46RK37	m	37	3-year-olds	in_person	0	0
46	47TF38	f	38	3-year-olds	in_person	1	1
47	48NW40	f	40	3-year-olds	in_person	1	1
48	49BS41	m	41	3-year-olds	in_person	1	1
49	20M46	m	46	3-year-olds	online	0	0
50	21F41	f	41	3-year-olds	online	1	1
51	23M42	m	42	3-year-olds	online	0	0
52	24M47	m	47	3-year-olds	online	0	1
53	25M50	m	50	4-year-olds	online	1	1
54	26F42	f	42	3-year-olds	online	1	1
55	27M39	m	39	3-year-olds	online	1	1
56	28M49	m	49	4-year-olds	online	1	1
57	29F40	f	40	3-year-olds	online	0	0
58	31F42	f	42	3-year-olds	online	1	1
59	32M40	m	40	3-year-olds	online	1	1
60	33M37	m	37	3-year-olds	online	0	0
61	34M51	m	51	4-year-olds	online	1	1
62	35F39	f	39	3-year-olds	online	0	1
63	36M48	m	48	4-year-olds	online	0	0
64	37F45	f	45	3-year-olds	online	0	1
65	38M49	m	49	4-year-olds	online	0	1
66	39M44	m	44	3-year-olds	online	1	1
67	40M45	m	45	3-year-olds	online	1	1
68	41F37	f	37	3-year-olds	online	0	0
69	42M46	m	46	3-year-olds	online	1	0
70	43M44	m	44	3-year-olds	online	1	1
71	44F49	f	49	4-year-olds	online	1	1
72	45M44	m	44	3-year-olds	online	0	0
73	46F43	f	43	3-year-olds	online	1	1
74	47F52	f	52	4-year-olds	online	0	0
75	48F38	f	38	3-year-olds	online	0	0
76	49M50	m	50	4-year-olds	online	1	1
77	50F39	f	39	3-year-olds	online	1	0
78	51M37	m	37	3-year-olds	online	1	0
79	53F37	f	37	3-year-olds	online	0	0
80	54M45	m	45	3-year-olds	online	1	1
81	55M36	m	36	3-year-olds	online	0	0
82	56F44	f	44	3-year-olds	online	1	1
83	58F46	f	46	3-year-olds	online	1	0
84	59F39	f	39	3-year-olds	online	1	1
85	60M51	m	51	4-year-olds	online	1	1
86	61M38	m	38	3-year-olds	online	0	0
87	62M50	m	50	4-year-olds	online	1	1
88	63M37	m	37	3-year-olds	online	0	1
89	64F39	f	39	3-year-olds	online	1	1
90	65F36	f	36	3-year-olds	online	0	0
91	66F42	f	42	3-year-olds	online	0	0
92	67M39	m	39	3-year-olds	online	0	0
93	69M38	m	38	3-year-olds	online	0	0
94	70F37	f	37	3-year-olds	online	1	0
95	71M38	m	38	3-year-olds	online	0	0
96	72F49	f	49	4-year-olds	online	1	1
97	73F49	f	49	4-year-olds	online	1	1
98	74F50	f	50	4-year-olds	online	1	1
99	76M39	m	39	3-year-olds	online	0	0
100	77F53	f	53	4-year-olds	online	0	0
101	78M47	m	47	3-year-olds	online	1	1
102	79M40	m	40	3-year-olds	online	0	0
103	80F46	f	46	3-year-olds	online	0	0
104	81M49	m	49	4-year-olds	online	0	0
105	82F52	f	52	4-year-olds	online	1	1
106	83F49	f	49	4-year-olds	online	0	0
107	84F49	f	49	4-year-olds	online	1	1
108	85M52	m	52	4-year-olds	online	1	1
109	86M48	m	48	4-year-olds	online	1	1
110	87F53	f	53	4-year-olds	online	1	1
111	89F48	f	48	4-year-olds	online	1	1
112	90F50	f	50	4-year-olds	online	0	0
