# Supplementary material for: Online Testing Yields the Same Results as Lab Testing: A Validation Study With the False Belief Task
Source: Front Psychol. 2021 Oct 13;12:703238. doi: 10.3389/fpsyg.2021.703238 (PMC8548716; doi:10.3389/fpsyg.2021.703238)
Supplement: Supplementary file 3 [file Data_Sheet_2.CSV]

	Code	gender	age_months	age_years	setting	fb1	fb2	tb1	tb2
1	07MT	f	38	3	online	0	0	1	1
2	10JG	m	38	3	online	1	0	0	1
3	11LS	f	37	3	online	1	1	0	0
4	12SS	m	37	3	online	0	0	1	1
5	13NL	f	39	3	online	0	0	1	1
6	14SK	m	49	4	online	1	1	0	0
7	15CS	f	45	3	online	1	1	1	1
8	16FM	m	43	3	online	1	1	0	0
9	17PP	f	36	3	online	0	0	1	1
10	21JD	m	51	4	online	1	1	0	0
11	22LM	f	39	3	online	1	0	1	1
12	23FS	f	53	4	online	0	0	1	0
13	24FB	m	37	3	online	1	1	0	1
14	25YW	m	52	4	online	0	0	1	0
15	26GL	m	48	4	online	0	0	1	1
16	27VS	f	47	3	online	0	0	1	1
17	28AS	m	42	3	online	1	0	1	0
18	30MG	f	43	3	online	1	1	0	0
19	31HS	m	46	3	online	1	1	1	0
20	32MP	f	45	3	online	1	1	0	0
21	33AW	m	50	4	online	1	1	0	0
22	34TS	m	50	4	online	1	1	1	1
23	35TB	m	42	3	online	0	0	1	1
24	29MQ	f	36	3	online	0	0	1	1
25	36TW	f	36	3	online	0	0	1	1
26	37MW	f	42	3	online	1	1	0	0
27	38LW	m	45	3	online	0	0	1	1
28	39BH	m	40	3	online	0	0	1	1
29	40OH	m	43	3	online	0	0	1	0
30	41SB	f	48	4	online	0	0	1	1
31	42CB	f	48	4	online	1	0	1	1
32	43JK	m	43	3	online	1	1	1	1
33	44LR	f	52	4	online	1	1	0	0
34	45TP	m	52	4	online	1	1	1	0
35	46EH	f	36	3	online	1	1	0	0
36	47IH	f	38	3	online	1	0	1	1
37	48VP	m	49	4	online	1	1	0	0
38	49JZ	m	42	3	online	1	1	0	0
39	50TB	m	42	3	online	0	0	1	1
40	51ES	m	53	4	online	0	1	0	0
41	52FE	m	43	3	online	0	0	1	1
42	53TK	f	37	3	online	0	0	1	1
43	54RK	m	42	3	online	0	0	0	1
44	55TH	m	52	4	online	0	0	1	1
45	56MM	m	43	3	online	0	0	1	1
46	57TB	f	36	3	online	0	0	0	0
47	58EK	f	51	4	online	1	1	0	0
48	59LK	f	37	3	online	0	0	1	1
49	60LR	f	38	3	online	1	0	1	1
50	25_MS_IP6	m	37	3	in_person	1	1	1	1
51	26_DK_IP6	m	37	3	in_person	1	0	1	1
52	34_ALK_IP6	f	38	3	in_person	1	1	0	0
53	27_PL_IP6	f	38	3	in_person	0	0	1	1
54	01_ES	f	39	3	in_person	0	0	1	1
55	35_MM_IP6	m	39	3	in_person	0	0	1	1
56	HBS_IP6	m	41	3	in_person	0	0	0	1
57	24_TG_IP6	m	41	3	in_person	1	1	0	0
58	1205_AA_IP6	f	42	3.5	in_person	0	0	1	0
59	0707_HJ_IP6	m	43	3.5	in_person	1	1	0	0
60	1506_NLM_IP6	f	43	3.5	in_person	0	0	1	1
61	25_JSK_IP5	m	43	3.5	in_person	1	1	0	0
62	44_LS_IP5 (a+b)	f	43	3.5	in_person	0	0	1	1
63	2205_LP_IP6	m	44	3.5	in_person	0	0	1	1
64	20_HD_IP5	f	45	3.5	in_person	0	0	1	1
65	26_SC_IP5	m	45	3.5	in_person	0	0	1	1
66	48_MA_IP5 (a+b)	f	45	3.5	in_person	0	0	1	0
67	1506_DC_IP6	m	46	3.5	in_person	1	1	0	0
68	43_EB_IP5 (a+b)	f	46	3.5	in_person	1	1	0	0
69	50_MB_IP5 (a+b)	f	46	3.5	in_person	0	1	1	1
70	2804_FT_IP6	m	48	4	in_person	1	0	1	1
71	37_SCU_IP5	f	48	4	in_person	0	0	1	1
72	38_TM_IP5	f	49	4	in_person	1	1	0	0
73	0505_JS_IP6	f	51	4	in_person	1	1	0	0
74	30_FR_IP5	m	52	4	in_person	1	1	0	0
75	21_MMS_IP5	f	53	4	in_person	1	1	0	0
76	47_IWI_IP5 (a+b)	f	53	4	in_person	1	1	0	0
